# Supplementary material for: On the Use of Assistive Technology during the COVID-19 Outbreak: Results and Lessons Learned from Pilot Studies
Source: Sensors (Basel). 2022 Sep 2;22(17):6631. doi: 10.3390/s22176631 (PMC9460223; doi:10.3390/s22176631)
Supplement: Supplementary file 1 [file sensors-22-06631-s001.zip]

Archive with 1 entries (1 files):
- sensors-1854347-supplementary.pdf
